# Supplementary material for: Corticosteroids reduce pathologic interferon responses by downregulating STAT1 in patients with high-risk COVID-19
Source: Exp Mol Med. 2023 Mar 20;55(3):653–64. doi: 10.1038/s12276-023-00964-8 (PMC10026241; doi:10.1038/s12276-023-00964-8)
Supplement: Supplementary file 2 — Supplementary table 1 [file 12276_2023_964_MOESM2_ESM.xls]

## Sheet: Cohort 1
Cohort	Sample ID	Gender	Age	Hospital day	Laboratory results				Imaging	Severity by NEWS score									Comorbidities	Corticosteroid (CS) use			Mechanical ventilation 1: YES 0: NO	ETC
					WBC (/μL)	Neutrophil (%)	Lymphocyte (%)	C-reactive protein (mg/dL)	Chest X-ray 1: Pneumonia 0: No pneumomia	Respiratory rate (BPM)	O2 saturation (%)	O2 supplement 1: YES 0: NO	Temprature	Systolic BP	Heart rate (BPM)	Consciousness 1: V, P, U 0: Alert	NEWS score	Clinical risk		Use 1: YES 0: NO	Steroid type, route	Steroid dosage (mg/day)
C1	PMF1	F	66	7	5.2	53.7	36.7	0.3	0	21	96	0	37.4	158	82	0	0	Low	HTN, DM	0			0
C1	PMF2	F	69	1	4.78	67.4	25.1	0.5	1	20	100	0	37.6	105	64	0	1	Low	None	0			0
C1	PMF3	F	65	1	3.61	59.5	29.4	2.3	1	18	98	0	37.8	124	87	0	0	Low	None	0			0
C1	PMF4	F	66	13	6.17	51	40	0.3	0	18	98	0	36.9	98	76	0	2	Low	None	0			0
C1	PMF5	F	61	13	5.55	56.8	30.1	0.7	0	18	98	0	37.5	140	84	0	0	Low	None	0			0
C1	PMF6	F	68	14	7.3	74.5	18.2	0.3	1	17	99	0	37.3	134	83	0	0	Low	None	0			0
C1	PMF7	F	70	1	4.2	39	45.7	1.3	1	18	98	0	37.2	158	74	0	0	Low	HTN, DM, Thyroid cancer	1	Dexamethasone, PO	6	0
C1	PMF8	F	71	14	6.42	68.7	21.8	0.5	1	18	97	0	37.3	104	72	0	1	Low	HTN, DM	0			0
C1	PMM1	M	65	4	4.5	51	37.5	0.3	0	18	96	0	37.4	134	64	0	0	Low	CVD	0			0
C1	PMM2	M	60	1	2.54	64.6	25.6	4.4	1	20	98	1	38.9	139	104	0	4	Low	Smoker	0			0
C1	PMM3	M	60	1	3.42	65.8	25.4	4.5	1	18	97	0	37.2	129	72	0	0	Low	Smoker	0			0
C1	PMM4	M	63	13	7.37	51.4	33.8	0.4	1	18	98	0	36.8	102	73	0	1	Low	DM	0			0
C1	PMM5	M	62	13	9.14	52.4	35.6	1.8	1	18	99	0	37.3	108	71	0	1	Low	h/o Pulmonary TB	1	Dexamethasone, PO	6	0
C1	PMM6	M	61	1	6.66	53.8	35.6	0.7	1	18	96	0	36.5	120	60	0	0	Low	None	0			0
C1	PMM7	M	84	11	7.8	77.4	13.1	10.5	1	22	100	1	37.2	128	106	0	3	Low	HTN, DM, CVD, Dementia, COPD	0			0
C1	PMM8	M	56	1	5.9	73.4	13.9	1.8	1	18	96	0	38.9	127	101	0	2	Low	HTN	0			0
C1	PSF1a	F	85	1	7.1	91.6	5.8	9.7	1	22	95	0	37.5	127	74	0	3	High	HTN, DM, RA	1	Dexamethasone, PO	6	1	Fatal
C1	PSF1b			4	5.6	79.7	11.1	7.8	1	24	94	1	37	187	96	0	6
C1	PSF1c			20	13.1	85.6	4.7	17.5	1	25	100	1	38.1	106	170	3	13
C1	PSF2a	F	68	1	3.65	54.3	29.9	0.3	1	20	100	0	37.3	172	110	0	1	Medium	HTN, RA, Panic disorder	1	Dexamethasone, PO	6	1
C1	PSF2b			6	4.04	67.1	27	2.2	1	21	93	1	39	140	89	0	5
C1	PSF2c			28	5.5	61.9	25.7	0.6	1	24	99	1	37.5	111	86	0	4
C1	PSF3a	F	79	1	7	92.4	4.9	6.4	1	26	92	1	37.8	90	99	3	14	High	HTN, AV regurgitation	1	Dexamethasone, PO	6	1
C1	PSF3b			14	13.68	82.9	7.6	0.8	1	22	99	1	37.4	154	88	0	4
C1	PSF4a	F	70	1	5.59	65.1	28.3	8.4	1	24	99	0	38.3	200	66	0	3	High	HTN	1	Dexamethasone, PO	6	1
C1	PSF4b			20	9.9	75.4	16.5	5.7	1	23	99	1	38	146	81	3	7
C1	PSF5a	F	64	1	4.04	84.7	12.6	12	1	20	98	0	37.4	141	78	0	0	High	HTN	1	Dexamethasone, PO	6	1
C1	PSF5b			22	5.9	68.4	18.5	11.3	1	27	96	1	38.2	143	79	3	9
C1	PSF6a	F	72	1	6.92	85	9.7	11.3	1	25	89	1	36.9	113	79	0	8	High	DM, Asthma	1	Dexamethasone, PO	6	1
C1	PSF6b			20	5.91	73.9	13	0.7	1	28	99	1	36.5	152	71	3	8
C1	PSM1a	M	60	1	6.8	68.4	21.4	12.3	1	18	96	0	38.5	125	103	0	2	High	HTN, CVD, Prostate cancer	1	Dexamethasone, PO	6	1
C1	PSM1b			5	11.8	93.1	5.5	20.4	1	20	98	1	39.1	87	57	3	9
C1	PSM1c			21	7.8	67.3	17.6	0.8	0	22	99	1	37.4	110	70	0	2
C1	PSM2a	M	64	1	10.8	94.5	2.3	24.8	1	22	93	1	38.3	118	104	0	8	High	HTN, Chronic hepatitis B	1	Dexamethasone, PO	6	1
C1	PSM2b			3	7.1	91.4	5.3	14.6	1	20	100	1	37.6	106	99	3	4
C1	PSM2c			21	2.8	59.4	25.4	1.9	1	22	96	1	37.1	121	62	0	3
C1	PSM3a	M	73	1	5.23	66.9	21.2	11.1	1	20	99	0	39.1	148	60	0	2	High	None	1	Dexamethasone, PO	6	1
C1	PSM3b			7	5.89	76.5	18.7	18	1	33	94	1	39.6	98	76	3	13
C1	PSM3c			28	8.2	76.3	16.9	9.1	1	26	100	1	37.5	107	55	0	6
C1	PSM4a	M	58	1	5.8	71.6	14.6	6.6	1	12	97	0	37.9	113	100	0	1	High	Smoker	1	Dexamethasone, PO	6	1
C1	PSM4b			5	12.8	88.4	7.3	4	1	22	88	1	38.7	135	129	3	13
C1	PSM4c			13	9.56	79	11.7	3.6	1	19	99	1	37.8	123	100	0	3
C1	PSM5a	M	63	1	6.2	88.8	8.4	25.9	1	28	82	1	36.6	78	55	3	14	High	HTN, DM	1	Dexamethasone, PO	6	1
C1	PSM5b			14	8.1	89.5	5.1	5.3	1	23	98	1	37.4	102	84	0	3
C1	PSM6a	M	58	1	6.25	64.3	25.6	2.1	1	18	95	0	39	107	85	0	6	High	DM	1	Dexamethasone, PO	6	1
C1	PSM6b			13	11.6	79.2	10.2	6.9	1	24	98	1	37.9	103	87	3	8
C1	PSM6c			50	6.89	61.2	28	<0.1	1	20	97	0	36.9	104	95	0	0
AV, aortic valve; COPD, chronic obstructive pulmonary disease; CVD, cardiovascular disease; DM, diabetes mellitus; HTN, hypertension; PO, per oral; RA, rheumatoid arthritis; TB, tuberculosis;

## Sheet: Cohort 2
Cohort	Sample ID	Gender	Age	Hospital day	Laboratory results				Imaging	Severity by NEWS score									Comorbidities	Corticosteroid (CS) use			Mechanical ventilation 1: YES 0: NO	ETC
					WBC (/μL)	Neutrophil (%)	Lymphocyte (%)	C-reactive protein (mg/dL)	Chest X-ray 1: Pneumonia 0: No pneumomia	Respiratory rate (BPM)	O2 saturation (%)	O2 supplement 1: YES 0: NO	Temprature	Systolic BP	Heart rate (BPM)	Consciousness 1: V, P, U 0: Alert	NEWS score	Clinical Course		Use 1: YES 0: NO	Steroid type, route	Steroid dosage (mg/day)
C2	PLF1a	F	76	0	4.9	73.2	18.3	5.2	1	22	96	1	37.8	112	91	0	5	Baseline	HTN, DM	0			0
C2	PLF1b			4	4.6	62.9	27.8	5.6	1	22	98	1	37	138	66	0	4	Improved
C2	PLF1c			7	6.6	63.4	24.4	4.1	1	18	97	1	36.4	133	64	0	2	Improved
C2	PLF2a	F	73	0	4.2	68.2	19.9	3.5	1	26	98	1	38.3	120	82	0	6	Baseline	HTN, DM	0			0	Fatal
C2	PLF2b			6	7.6	87.9	10	28.4	1	23	94	1	38.6	113	139	1	12	Aggravated
C2	PLF2c			11	16.6	93.5	4.5	12.1	1	20	100	1	36.1	102	73	1	6	Improved
C2	PLF2d			20	19.1	86	8.1	1.8	1	28	96	1	37.1	129	93	1	9	Aggravated
C2	PLF3a	F	62	1	2.9	46.5	34.1	0.22	0	16	100	0	36.5	114	77	0	0	Baseline	None	0			0
C2	PLF3b			5	3.5	61.5	28.1	0.83	0	15	99	0	36.2	101	64	0	1	Aggravated
C2	PLF3c			11	4.2	58.2	28.9	0.58	0	19	100	0	36.2	125	58	0	0	Improved
C2	PLF3d			25	3.6	51.4	34.2	0.1	0	18	100	0	36.3	117	70	0	0	Improved
C2	PLF4a	F	16	3	5	38	54	0.1	1	18	98	0	36.4	96	62	0	2	Baseline	None	0			0
C2	PLF4b			6	6	N/A	N/A	0.1	1	15	100	0	36.5	90	70	0	2	Improved
C2	PLF4c			10	N/A	N/A	N/A	N/A	1	15	100	0	36.4	89	64	0	2	Improved
C2	PLF4d			28	6.2	43.2	48.5	0.1	0	20	100	0	36.3	105	94	0	2	Improved
C2	PLF5a	F	40	6	N/A	N/A	N/A	N/A	1	19	98	0	36.8	97	95	0	3	Baseline	None	0			0
C2	PLF5b			10	3.6	50	40.8	N/A	1	11	96	0	36.8	106	62	0	2	Improved
C2	PLF5c			16	N/A	N/A	N/A	N/A	1	18	100	0	36.4	104	82	0	1	Improved
C2	PLF5d			61	5.8	46.7	41	0.1	0	N/A	N/A	0	N/A	N/A	N/A	0	N/A	Improved
C2	PLF6a	F	80	1	4	77.2	17.2	4.39	1	23	93	1	37.6	100	63	0	8	Baseline	HTN, DM	0			0
C2	PLF6b			5	10.4	92	3.9	17.17	1	23	100	1	37.8	105	74	1	8	Aggravated
C2	PLF6c			12	9.2	80.4	10.1	1.68	1	26	94	1	36.3	128	89	1	9	Aggravated
C2	PLF6d			23	N/A	N/A	N/A	N/A	N/A	20	95	0	36.5	131	71	0	1	Improved
C2	PLF7a	F	88	0	17.4	84.2	13.4	12.93	1	21	100	1	38.6	140	97	1	9	Baseline	None	0			0	Fatal
C2	PLF7b			3	13	83.9	11.4	10.74	1	24	94	0	38.2	130	69	1	7	Improved
C2	PLF7c			13	15.1	95.2	2.7	2.42	1	19	100	1	36.2	141	102	1	4	Improved
C2	PLF7d			35	18.3	89.8	7.5	2.04	1	18	95	0	37.1	141	114	1	6	Aggravated
C2	PLF8a	F	55	7	4.3	67.2	25	13.4	1	25	97	1	37.7	123	64	0	5	Baseline	None	0			0
C2	PLF8b			10	6.1	53.7	30.1	2.09	1	13	97	1	36.4	113	75	0	2	Improved
C2	PLF8c			15	5.8	50.6	35.2	0.17	1	13	95	0	36.4	101	63	0	2	Improved
C2	PLF8d			20	5.6	51.5	34.5	0.1	1	14	96	0	36.5	110	73	0	1	Improved
C2	PLF9a	F	63	1	2.8	46.1	40.8	0.1	1	17	97	0	37.3	118	87	0	0	Baseline	None	0			0
C2	PLF9b			4	3.6	50.8	35.8	0.56	1	21	96	0	37.5	118	59	0	2	Aggravated
C2	PLF9c			11	6.6	60.4	26.3	0.78	1	18	97	0	37.1	120	60	0	0	Improved
C2	PLF9d			22	N/A	N/A	N/A	N/A	1	17	99	0	36.3	98	56	0	2	Aggravated
C2	PLF10a	F	62	2	4.7	56.5	26.7	N/A	1	18	97	0	38.1	144	82	0	1	Baseline	None	0			0
C2	PLF10b			6	5.9	62.5	23.4	0.63	1	21	98	1	37	123	73	0	4	Aggravated
C2	PLF10c			11	4.3	45.5	33.7	0.49	1	24	98	0	36.4	115	73	0	2	Improved
C2	PLF10d			17	N/A	N/A	N/A	N/A	N/A	23	99	0	36.2	114	86	0	2	Improved
C2	PLM1a	M	61	3	2.8	68.4	23.1	7.07	1	23	97	1	38.9	148	85	0	5	Baseline	HTN, DM	0			0
C2	PLM1b			5	3.4	67.3	22.4	8.32	1	24	99	1	37.9	140	82	0	4	Improved
C2	PLM1c			11	6.1	63.2	24.9	1.53	1	22	96	0	36.8	127	95	0	3	Improved
C2	PLM1d			138	5.8	61.6	27.6	0.1	1	N/A	N/A	0	N/A	N/A	N/A	0	N/A	Improved
C2	PLM2a	M	58	1	4.5	55.1	28.8	3.34	1	18	98	1	37.1	109	62	0	3	Baseline	None	0			0
C2	PLM2b			6	5.1	58.7	30.9	0.49	1	12	97	0	36.3	113	51	0	0	Improved
C2	PLM2c			13	3.9	50.3	35.9	0.1	1	16	100	0	36.9	109	82	0	1	Improved
C2	PLM3a	M	80	1	10	75.8	11.7	13.52	1	16	95	0	36.5	151	78	0	1	Baseline	None	0			0
C2	PLM3b			4	9.7	72.7	14	9.35	1	15	96	0	36.9	160	59	0	0	Improved
C2	PLM3c			7	11.3	72.8	15.1	6.62	1	6	98	0	36.6	146	60	0	3	Aggravated
C2	PLM3d			14	9.3	67.3	19.2	2.15	1	15	96	0	36.3	140	73	0	0	Improved
C2	PLM4a	M	34	1	8.8	53.3	35.8	0.95	0	18	98	0	37.5	140	85	0	0	Baseline	None	0			0
C2	PLM4b			4	6.9	43	49.3	0.64	0	16	100	0	36.3	151	76	0	0	Improved
C2	PLM4c			7	7.7	42	50.8	N/A	1	21	96	0	36.9	137	81	0	2	Aggravated
C2	PLM4d			11	9.3	47.1	44.7	0.11	0	19	96	0	36.7	140	76	0	0	Improved
C2	PLM5a	M	71	2	3.4	57.8	25.5	4.53	1	15	97	1	37.6	96	82	0	4	Baseline	HTN	0			0
C2	PLM5b			6	5.7	75.3	13.8	9.33	1	24	100	1	37.5	106	74	0	5	Aggravated
C2	PLM5c			14	4.3	57.2	28.21	0.56	1	12	97	0	36.3	104	64	0	1	Improved
DM, diabetes mellitus; HTN, hypertension; N/A, not applicable

## Sheet: Cohort 3
Cohort	Sample ID	Gender	Age	Hospital day	Laboratory results				Imaging	Severity by NEWS score									Comorbidities	Corticosteroid (CS) use			Mechanical ventilation 1: YES 0: NO	ETC
					WBC (/μL)	Neutrophil (%)	Lymphocyte (%)	C-reactive protein (mg/dL)	Chest X-ray 1: Pneumonia 0: No pneumomia	Respiratory rate (BPM)	O2 saturation (%)	O2 supplement 1: YES 0: NO	Temprature	Systolic BP	Heart rate (BPM)	Consciousness 1: V, P, U 0: Alert	NEWS score	Corticosteroid		Use 1: YES 0: NO	Steroid type, route	Steroid dosage (mg/day)
C3	PTF1	F	76	0	7.1	74.7	17.7	1.04	1	16	91	1	36	150	57	0	9	Pre-treatment	HTN, CVD	1	Methylprednisolone IV	30	0
C3	PTF1a			2	17.4	88.5	7.9	0.33	1	16	95	1	36.6	109	58	0	4	Post-treatment
C3	PTF1b			4	10.3	74.4	18.2	N/A	1	16	98	1	36.6	146	56	0	5	Post-treatment
C3	PTF1c			8	9	79.5	12.8	0.09	1	20	95	0	36.3	122	92	0	3	Post-treatment
C3	PTF1d			11	7.7	72.8	18.5	N/A	1	20	96	0	36	148	99	0	4	Post-treatment
C3	PTF1e			15	7.8	72.4	18.5	N/A	1	16	94	0	36.4	140	98	0	4	Post-treatment
C3	PTF2	F	78	1	5.7	78.2	13.6	10.69	1	28	95	1	36.2	121	81	0	8	Pre-treatment	HTN, Dyslipidemia	1	Dexamethasone, PO	5	0
C3	PTF2a			3	9.1	81.6	11.8	6.17	1	20	92	1	36.7	123	77	0	6	Post-treatment
C3	PTF2b			7	8.8	79.2	13.3	1.78	1	16	96	1	36.3	143	63	0	5	Post-treatment
C3	PTF2c			11	7.5	67.9	20.4	1.03	1	18	96	1	36.3	137	86	0	5	Post-treatment
C3	PTF2d			18	N/A	N/A	N/A	N/A	N/A	16	96	0	36.2	105	81	0	1	Post-treatment
C3	PTF2e			22	6	59.6	27.5	1.07	1	15	96	0	36.5	121	69	0	2	Post-treatment
C3	PTF3	F	71	3	7.6	81.7	15.4	N/A	1	24	89	1	36	112	69	1	13	Post-treatment	IPF	1	Methylprednisolone IV	60	1
C3	PTF3a			5	8.1	N/A	N/A	N/A	1	22	96	1	36.3	115	87	1	9	Post-treatment
C3	PTF3b			7	10.2	N/A	N/A	N/A	1	24	93	1	36.4	117	92	1	11	Post-treatment
C3	PTF3c			10	10.6	90.2	7.6	4.54	1	20	100	1	38	123	133	1	7	Post-treatment
C3	PTF3d			13	8.8	N/A	N/A	N/A	1	29	97	1	37.5	110	129	1	9	Post-treatment
C3	PTF3e			20	5.7	71	21	N/A	1	28	98	1	35.6	129	82	1	11	Post-treatment
C3	PTF4	F	62	1	12.2	91	4	15.7	1	35	93	1	36.1	98	64	0	9	Pre-treatment	None	1	Methylprednisolone IV	30	0
C3	PTF4a			5	8.1	88.3	7.4	2.02	1	22	96	1	36	105	53	0	6	Post-treatment
C3	PTF4b			12	5.6	74.1	16	4.25	1	20	95	0	36.3	100	79	0	3	Post-treatment
C3	PTF5	F	76	1	2.9	50.5	35.8	5.06	1	20	92	1	36	146	73	0	8	Pre-treatment	HTN, DM	1	Dexamethasone, PO	7	0
C3	PTF5a			3	4.8	69.5	22.7	7.04	1	18	96	1	36.4	153	94	0	5	Pre-treatment
C3	PTF5b			4	3.1	69	22.4	N/A	1	22	90	1	36.3	168	71	0	10	Pre-treatment
C3	PTF5c			5	5.2	77.6	14.1	8.03	1	20	93	1	36.4	158	78	0	7	Post-treatment
C3	PTF5d			N/A	N/A	N/A	N/A	N/A	N/A	N/A	N/A	N/A	N/A	N/A	N/A	N/A	N/A	Post-treatment
C3	PTF5e			N/A	N/A	N/A	N/A	N/A	N/A	N/A	N/A	N/A	N/A	N/A	N/A	N/A	N/A	Post-treatment
C3	PTF6	F	20	2	11.6	88	2.3	N/A	1	17	99	1	37.3	109	127	0	3	Post-treatment	Citrullinemia	1	Dexamethasone, PO	2	0
C3	PTF6a			N/A	N/A	N/A	N/A	N/A	1	N/A	N/A	N/A	N/A	N/A	N/A	N/A	N/A	Post-treatment
C3	PTF7	F	14	1	4	48.1	42	0.1	0	15	100	0	36.1	111	79	0	2	Post-treatment	None	0			0
C3	PTF7a			6	4.7	51.5	41.1	N/A	N/A	16	100	0	36.3	118	94	0	2	Post-treatment
C3	PTF7b			14	N/A	N/A	N/A	N/A	N/A	15	100	0	36.3	112	77	0	2	Post-treatment
C3	PTM1	M	63	1	1.2	30	24	4.61	1	20	98	0	36.7	123	85	0	2	Pre-treatment	CLL	1	Methylprednisolone IV	40	0
C3	PTM1a			3	11.7	60	4	1.92	1	16	98	0	36.8	126	82	0	2	Post-treatment
C3	PTM1b			6	12.9	46	16	0.36	1	16	98	0	36.3	120	80	0	2	Post-treatment
C3	PTM1c			14	16.7	25	28	0.07	1	15	100	0	36.2	130	75	0	2	Post-treatment
C3	PTM2	M	79	2	N/A	N/A	N/A	N/A	1	24	95	1	36.3	123	93	0	7	Post-treatment	HTN	1	Dexamethasone, IV	16	0
C3	PTM2a			3	8.8	81.2	13.7	6.96	1	25	95	1	36	148	83	0	10	Post-treatment
C3	PTM2b			5	7.6	74.4	19.8	3.75	1	26	96	1	36.1	124	98	0	7	Post-treatment
C3	PTM2c			8	10.2	63	27.3	0.55	1	25	96	1	36.3	106	96	0	6	Post-treatment
C3	PTM3	M	70	2	4.5	N/A	N/A	N/A	1	26	100	1	36.3	104	55	1	9	Post-treatment	HTN, DM, IPF	1	Dexamethasone, IV	20	1
C3	PTM3a			5	7.9	87.3	7	2.37	1	22	96	1	36	96	63	1	10	Post-treatment
C3	PTM3b			7	9.6	90.7	5	4.79	1	22	98	1	36.2	122	43	1	9	Post-treatment
C3	PTM3c			9	10.3	87	5.8	5.57	1	25	89	1	36.4	102	69	1	12	Post-treatment
C3	PTM3d			12	12.1	82.8	7.9	4.06	1	28	100	1	36.4	114	58	1	10	Post-treatment
C3	PTM3e			23	13.1	N/A	N/A	N/A	1	22	92	1	36.7	111	73	1	11	Post-treatment
C3	PTM4	M	67	1	13.7	96.2	2.5	14.09	1	28	97	1	36.4	128	105	0	7	Pre-treatment	HTN, Dyslipidemia	1	Methylprednisolone IV	70	0
C3	PTM4a			3	13.8	92.2	4.6	5.01	1	24	98	1	36	122	103	0	7	Post-treatment
C3	PTM4b			7	6.8	77	13.5	0.6	1	24	91	1	36.2	141	93	0	10	Post-treatment
C3	PTM4c			11	7.7	76.1	15	1.17	N/A	24	96	0	36.3	112	142	0	4	Post-treatment
C3	PTM5	M	74	2	2.4	58	20	N/A	1	20	94	1	36.5	108	78	0	4	Post-treatment	None	1	Dexamethasone, PO	6	0
C3	PTM5a			4	N/A	N/A	N/A	N/A	1	23	93	1	36.4	127	70	0	8	Post-treatment
C3	PTM5b			8	27.1	66	9	3.67	1	23	84	1	36.8	112	88	0	9	Post-treatment
C3	PTM5c			12	24	78	3	0.73	1	20	96	1	36.2	105	77	0	3	Post-treatment
C3	PTM6	M	61	1	3.6	62.8	28.1	3.8	1	19	95	1	36.5	136	89	0	6	Pre-treatment	None	1	Methylprednisolone IV	35	0
CLL, Chronic lymphocytic leukemia; CVD, cardiovascular disease; DM, diabetes mellitus; HTN, hypertension; IPF, idiopathic pulmonary fibrosis; IV, intravenous; N/A, not applicable; PO, per oral;

## Sheet: Healthy control
Cohort	Sample ID	Gender	Age	Hospital day	Laboratory results				Imaging	Severity by NEWS score									Comorbidities	Corticosteroid (CS) use			Mechanical ventilation 1: YES 0: NO	ETC
					WBC (/μL)	Neutrophil (%)	Lymphocyte (%)	C-reactive protein (mg/dL)	Chest X-ray 1: Pneumonia 0: No pneumomia	Respiratory rate (BPM)	O2 saturation (%)	O2 supplement 1: YES 0: NO	Temprature	Systolic BP	Heart rate (BPM)	Consciousness 1: V, P, U 0: Alert	NEWS score	Clinical risk		Use 1: YES 0: NO	Steroid type, route	Steroid dosage (mg/day)
C1	PMF1	F	66	7	5.2	53.7	36.7	0.3	0	21	96	0	37.4	158	82	0	0	Low	HTN, DM	0			0
C1	PMF2	F	69	1	4.78	67.4	25.1	0.5	1	20	100	0	37.6	105	64	0	1	Low	None	0			0
C1	PMF3	F	65	1	3.61	59.5	29.4	2.3	1	18	98	0	37.8	124	87	0	0	Low	None	0			0
C1	PMF4	F	66	13	6.17	51	40	0.3	0	18	98	0	36.9	98	76	0	2	Low	None	0			0
C1	PMF5	F	61	13	5.55	56.8	30.1	0.7	0	18	98	0	37.5	140	84	0	0	Low	None	0			0
C1	PMF6	F	68	14	7.3	74.5	18.2	0.3	1	17	99	0	37.3	134	83	0	0	Low	None	0			0
C1	PMF7	F	70	1	4.2	39	45.7	1.3	1	18	98	0	37.2	158	74	0	0	Low	HTN, DM, Thyroid cancer	1	Dexamethasone, PO	6	0
C1	PMF8	F	71	14	6.42	68.7	21.8	0.5	1	18	97	0	37.3	104	72	0	1	Low	HTN, DM	0			0
C1	PMM1	M	65	4	4.5	51	37.5	0.3	0	18	96	0	37.4	134	64	0	0	Low	CVD	0			0
C1	PMM2	M	60	1	2.54	64.6	25.6	4.4	1	20	98	1	38.9	139	104	0	4	Low	Smoker	0			0
C1	PMM3	M	60	1	3.42	65.8	25.4	4.5	1	18	97	0	37.2	129	72	0	0	Low	Smoker	0			0
C1	PMM4	M	63	13	7.37	51.4	33.8	0.4	1	18	98	0	36.8	102	73	0	1	Low	DM	0			0
C1	PMM5	M	62	13	9.14	52.4	35.6	1.8	1	18	99	0	37.3	108	71	0	1	Low	h/o Pulmonary TB	1	Dexamethasone, PO	6	0
C1	PMM6	M	61	1	6.66	53.8	35.6	0.7	1	18	96	0	36.5	120	60	0	0	Low	None	0			0
C1	PMM7	M	84	11	7.8	77.4	13.1	10.5	1	22	100	1	37.2	128	106	0	3	Low	HTN, DM, CVD, Dementia, COPD	0			0
C1	PMM8	M	56	1	5.9	73.4	13.9	1.8	1	18	96	0	38.9	127	101	0	2	Low	HTN	0			0
C1	PSF1a	F	85	1	7.1	91.6	5.8	9.7	1	22	95	0	37.5	127	74	0	3	High	HTN, DM, RA	1	Dexamethasone, PO	6	1	Fatal
C1	PSF1b			4	5.6	79.7	11.1	7.8	1	24	94	1	37	187	96	0	6
C1	PSF1c			20	13.1	85.6	4.7	17.5	1	25	100	1	38.1	106	170	3	13
C1	PSF2a	F	68	1	3.65	54.3	29.9	0.3	1	20	100	0	37.3	172	110	0	1	Medium	HTN, RA, Panic disorder	1	Dexamethasone, PO	6	1
C1	PSF2b			6	4.04	67.1	27	2.2	1	21	93	1	39	140	89	0	5
C1	PSF2c			28	5.5	61.9	25.7	0.6	1	24	99	1	37.5	111	86	0	4
C1	PSF3a	F	79	1	7	92.4	4.9	6.4	1	26	92	1	37.8	90	99	3	14	High	HTN, AV regurgitation	1	Dexamethasone, PO	6	1
C1	PSF3b			14	13.68	82.9	7.6	0.8	1	22	99	1	37.4	154	88	0	4
C1	PSF4a	F	70	1	5.59	65.1	28.3	8.4	1	24	99	0	38.3	200	66	0	3	High	HTN	1	Dexamethasone, PO	6	1
C1	PSF4b			20	9.9	75.4	16.5	5.7	1	23	99	1	38	146	81	3	7
C1	PSF5a	F	64	1	4.04	84.7	12.6	12	1	20	98	0	37.4	141	78	0	0	High	HTN	1	Dexamethasone, PO	6	1
C1	PSF5b			22	5.9	68.4	18.5	11.3	1	27	96	1	38.2	143	79	3	9
C1	PSF6a	F	72	1	6.92	85	9.7	11.3	1	25	89	1	36.9	113	79	0	8	High	DM, Asthma	1	Dexamethasone, PO	6	1
C1	PSF6b			20	5.91	73.9	13	0.7	1	28	99	1	36.5	152	71	3	8
C1	PSM1a	M	60	1	6.8	68.4	21.4	12.3	1	18	96	0	38.5	125	103	0	2	High	HTN, CVD, Prostate cancer	1	Dexamethasone, PO	6	1
C1	PSM1b			5	11.8	93.1	5.5	20.4	1	20	98	1	39.1	87	57	3	9
C1	PSM1c			21	7.8	67.3	17.6	0.8	0	22	99	1	37.4	110	70	0	2
C1	PSM2a	M	64	1	10.8	94.5	2.3	24.8	1	22	93	1	38.3	118	104	0	8	High	HTN, Chronic hepatitis B	1	Dexamethasone, PO	6	1
C1	PSM2b			3	7.1	91.4	5.3	14.6	1	20	100	1	37.6	106	99	3	4
C1	PSM2c			21	2.8	59.4	25.4	1.9	1	22	96	1	37.1	121	62	0	3
C1	PSM3a	M	73	1	5.23	66.9	21.2	11.1	1	20	99	0	39.1	148	60	0	2	High	None	1	Dexamethasone, PO	6	1
C1	PSM3b			7	5.89	76.5	18.7	18	1	33	94	1	39.6	98	76	3	13
C1	PSM3c			28	8.2	76.3	16.9	9.1	1	26	100	1	37.5	107	55	0	6
C1	PSM4a	M	58	1	5.8	71.6	14.6	6.6	1	12	97	0	37.9	113	100	0	1	High	Smoker	1	Dexamethasone, PO	6	1
C1	PSM4b			5	12.8	88.4	7.3	4	1	22	88	1	38.7	135	129	3	13
C1	PSM4c			13	9.56	79	11.7	3.6	1	19	99	1	37.8	123	100	0	3
C1	PSM5a	M	63	1	6.2	88.8	8.4	25.9	1	28	82	1	36.6	78	55	3	14	High	HTN, DM	1	Dexamethasone, PO	6	1
C1	PSM5b			14	8.1	89.5	5.1	5.3	1	23	98	1	37.4	102	84	0	3
C1	PSM6a	M	58	1	6.25	64.3	25.6	2.1	1	18	95	0	39	107	85	0	6	High	DM	1	Dexamethasone, PO	6	1
C1	PSM6b			13	11.6	79.2	10.2	6.9	1	24	98	1	37.9	103	87	3	8
C1	PSM6c			50	6.89	61.2	28	<0.1	1	20	97	0	36.9	104	95	0	0
C2	PLF1a	F	76	0	4.9	73.2	18.3	5.2	1	22	96	1	37.8	112	91	0	5	Baseline	HTN, DM	0			0
C2	PLF1b			4	4.6	62.9	27.8	5.6	1	22	98	1	37	138	66	0	4	Improved
C2	PLF1c			7	6.6	63.4	24.4	4.1	1	18	97	1	36.4	133	64	0	2	Improved
C2	PLF2a	F	73	0	4.2	68.2	19.9	3.5	1	26	98	1	38.3	120	82	0	6	Baseline	HTN, DM	0			0	Fatal
C2	PLF2b			6	7.6	87.9	10	28.4	1	23	94	1	38.6	113	139	1	12	Aggravated
C2	PLF2c			11	16.6	93.5	4.5	12.1	1	20	100	1	36.1	102	73	1	6	Improved
C2	PLF2d			20	19.1	86	8.1	1.8	1	28	96	1	37.1	129	93	1	9	Aggravated
C2	PLF3a	F	62	1	2.9	46.5	34.1	0.22	0	16	100	0	36.5	114	77	0	0	Baseline	None	0			0
C2	PLF3b			5	3.5	61.5	28.1	0.83	0	15	99	0	36.2	101	64	0	1	Aggravated
C2	PLF3c			11	4.2	58.2	28.9	0.58	0	19	100	0	36.2	125	58	0	0	Improved
C2	PLF3d			25	3.6	51.4	34.2	0.1	0	18	100	0	36.3	117	70	0	0	Improved
C2	PLF4a	F	16	3	5	38	54	0.1	1	18	98	0	36.4	96	62	0	2	Baseline	None	0			0
C2	PLF4b			6	6	N/A	N/A	0.1	1	15	100	0	36.5	90	70	0	2	Improved
C2	PLF4c			10	N/A	N/A	N/A	N/A	1	15	100	0	36.4	89	64	0	2	Improved
C2	PLF4d			28	6.2	43.2	48.5	0.1	0	20	100	0	36.3	105	94	0	2	Improved
C2	PLF5a	F	40	6	N/A	N/A	N/A	N/A	1	19	98	0	36.8	97	95	0	3	Baseline	None	0			0
C2	PLF5b			10	3.6	50	40.8	N/A	1	11	96	0	36.8	106	62	0	2	Improved
C2	PLF5c			16	N/A	N/A	N/A	N/A	1	18	100	0	36.4	104	82	0	1	Improved
C2	PLF5d			61	5.8	46.7	41	0.1	0	N/A	N/A	0	N/A	N/A	N/A	0	N/A	Improved
C2	PLF6a	F	80	1	4	77.2	17.2	4.39	1	23	93	1	37.6	100	63	0	8	Baseline	HTN, DM	0			0
C2	PLF6b			5	10.4	92	3.9	17.17	1	23	100	1	37.8	105	74	1	8	Aggravated
C2	PLF6c			12	9.2	80.4	10.1	1.68	1	26	94	1	36.3	128	89	1	9	Aggravated
C2	PLF6d			23	N/A	N/A	N/A	N/A	N/A	20	95	0	36.5	131	71	0	1	Improved
C2	PLF7a	F	88	0	17.4	84.2	13.4	12.93	1	21	100	1	38.6	140	97	1	9	Baseline	None	0			0	Fatal
C2	PLF7b			3	13	83.9	11.4	10.74	1	24	94	0	38.2	130	69	1	7	Improved
C2	PLF7c			13	15.1	95.2	2.7	2.42	1	19	100	1	36.2	141	102	1	4	Improved
C2	PLF7d			35	18.3	89.8	7.5	2.04	1	18	95	0	37.1	141	114	1	6	Aggravated
C2	PLF8a	F	55	7	4.3	67.2	25	13.4	1	25	97	1	37.7	123	64	0	5	Baseline	None	0			0
C2	PLF8b			10	6.1	53.7	30.1	2.09	1	13	97	1	36.4	113	75	0	2	Improved
C2	PLF8c			15	5.8	50.6	35.2	0.17	1	13	95	0	36.4	101	63	0	2	Improved
C2	PLF8d			20	5.6	51.5	34.5	0.1	1	14	96	0	36.5	110	73	0	1	Improved
C2	PLF9a	F	63	1	2.8	46.1	40.8	0.1	1	17	97	0	37.3	118	87	0	0	Baseline	None	0			0
C2	PLF9b			4	3.6	50.8	35.8	0.56	1	21	96	0	37.5	118	59	0	2	Aggravated
C2	PLF9c			11	6.6	60.4	26.3	0.78	1	18	97	0	37.1	120	60	0	0	Improved
C2	PLF9d			22	N/A	N/A	N/A	N/A	1	17	99	0	36.3	98	56	0	2	Aggravated
C2	PLF10a	F	62	2	4.7	56.5	26.7	N/A	1	18	97	0	38.1	144	82	0	1	Baseline	None	0			0
C2	PLF10b			6	5.9	62.5	23.4	0.63	1	21	98	1	37	123	73	0	4	Aggravated
C2	PLF10c			11	4.3	45.5	33.7	0.49	1	24	98	0	36.4	115	73	0	2	Improved
C2	PLF10d			17	N/A	N/A	N/A	N/A	N/A	23	99	0	36.2	114	86	0	2	Improved
C2	PLM1a	M	61	3	2.8	68.4	23.1	7.07	1	23	97	1	38.9	148	85	0	5	Baseline	HTN, DM	0			0
C2	PLM1b			5	3.4	67.3	22.4	8.32	1	24	99	1	37.9	140	82	0	4	Improved
C2	PLM1c			11	6.1	63.2	24.9	1.53	1	22	96	0	36.8	127	95	0	3	Improved
C2	PLM1d			138	5.8	61.6	27.6	0.1	1	N/A	N/A	0	N/A	N/A	N/A	0	N/A	Improved
C2	PLM2a	M	58	1	4.5	55.1	28.8	3.34	1	18	98	1	37.1	109	62	0	3	Baseline	None	0			0
C2	PLM2b			6	5.1	58.7	30.9	0.49	1	12	97	0	36.3	113	51	0	0	Improved
C2	PLM2c			13	3.9	50.3	35.9	0.1	1	16	100	0	36.9	109	82	0	1	Improved
C2	PLM3a	M	80	1	10	75.8	11.7	13.52	1	16	95	0	36.5	151	78	0	1	Baseline	None	0			0
C2	PLM3b			4	9.7	72.7	14	9.35	1	15	96	0	36.9	160	59	0	0	Improved
C2	PLM3c			7	11.3	72.8	15.1	6.62	1	6	98	0	36.6	146	60	0	3	Aggravated
C2	PLM3d			14	9.3	67.3	19.2	2.15	1	15	96	0	36.3	140	73	0	0	Improved
C2	PLM4a	M	34	1	8.8	53.3	35.8	0.95	0	18	98	0	37.5	140	85	0	0	Baseline	None	0			0
C2	PLM4b			4	6.9	43	49.3	0.64	0	16	100	0	36.3	151	76	0	0	Improved
C2	PLM4c			7	7.7	42	50.8	N/A	1	21	96	0	36.9	137	81	0	2	Aggravated
C2	PLM4d			11	9.3	47.1	44.7	0.11	0	19	96	0	36.7	140	76	0	0	Improved
C2	PLM5a	M	71	2	3.4	57.8	25.5	4.53	1	15	97	1	37.6	96	82	0	4	Baseline	HTN	0			0
C2	PLM5b			6	5.7	75.3	13.8	9.33	1	24	100	1	37.5	106	74	0	5	Aggravated
C2	PLM5c			14	4.3	57.2	28.21	0.56	1	12	97	0	36.3	104	64	0	1	Improved
C3	PTF1	F	76	0	7.1	74.7	17.7	1.04	1	16	91	1	36	150	57	0	9	Pre-treatment	HTN, CVD	1	Methylprednisolone IV	30	0
C3	PTF1a			2	17.4	88.5	7.9	0.33	1	16	95	1	36.6	109	58	0	4	Post-treatment
C3	PTF1b			4	10.3	74.4	18.2	N/A	1	16	98	1	36.6	146	56	0	5	Post-treatment
C3	PTF1c			8	9	79.5	12.8	0.09	1	20	95	0	36.3	122	92	0	3	Post-treatment
C3	PTF1d			11	7.7	72.8	18.5	N/A	1	20	96	0	36	148	99	0	4	Post-treatment
C3	PTF1e			15	7.8	72.4	18.5	N/A	1	16	94	0	36.4	140	98	0	4	Post-treatment
C3	PTF2	F	78	1	5.7	78.2	13.6	10.69	1	28	95	1	36.2	121	81	0	8	Pre-treatment	HTN, Dyslipidemia	1	Dexamethasone, PO	5	0
C3	PTF2a			3	9.1	81.6	11.8	6.17	1	20	92	1	36.7	123	77	0	6	Post-treatment
C3	PTF2b			7	8.8	79.2	13.3	1.78	1	16	96	1	36.3	143	63	0	5	Post-treatment
C3	PTF2c			11	7.5	67.9	20.4	1.03	1	18	96	1	36.3	137	86	0	5	Post-treatment
C3	PTF2d			18	N/A	N/A	N/A	N/A	N/A	16	96	0	36.2	105	81	0	1	Post-treatment
C3	PTF2e			22	6	59.6	27.5	1.07	1	15	96	0	36.5	121	69	0	2	Post-treatment
C3	PTF3	F	71	3	7.6	81.7	15.4	N/A	1	24	89	1	36	112	69	1	13	Post-treatment	IPF	1	Methylprednisolone IV	60	1
C3	PTF3a			5	8.1	N/A	N/A	N/A	1	22	96	1	36.3	115	87	1	9	Post-treatment
C3	PTF3b			7	10.2	N/A	N/A	N/A	1	24	93	1	36.4	117	92	1	11	Post-treatment
C3	PTF3c			10	10.6	90.2	7.6	4.54	1	20	100	1	38	123	133	1	7	Post-treatment
C3	PTF3d			13	8.8	N/A	N/A	N/A	1	29	97	1	37.5	110	129	1	9	Post-treatment
C3	PTF3e			20	5.7	71	21	N/A	1	28	98	1	35.6	129	82	1	11	Post-treatment
C3	PTF4	F	62	1	12.2	91	4	15.7	1	35	93	1	36.1	98	64	0	9	Pre-treatment	None	1	Methylprednisolone IV	30	0
C3	PTF4a			5	8.1	88.3	7.4	2.02	1	22	96	1	36	105	53	0	6	Post-treatment
C3	PTF4b			12	5.6	74.1	16	4.25	1	20	95	0	36.3	100	79	0	3	Post-treatment
C3	PTF5	F	76	1	2.9	50.5	35.8	5.06	1	20	92	1	36	146	73	0	8	Pre-treatment	HTN, DM	1	Dexamethasone, PO	7	0
C3	PTF5a			3	4.8	69.5	22.7	7.04	1	18	96	1	36.4	153	94	0	5	Pre-treatment
C3	PTF5b			4	3.1	69	22.4	N/A	1	22	90	1	36.3	168	71	0	10	Pre-treatment
C3	PTF5c			5	5.2	77.6	14.1	8.03	1	20	93	1	36.4	158	78	0	7	Post-treatment
C3	PTF5d			N/A	N/A	N/A	N/A	N/A	N/A	N/A	N/A	N/A	N/A	N/A	N/A	N/A	N/A	Post-treatment
C3	PTF5e			N/A	N/A	N/A	N/A	N/A	N/A	N/A	N/A	N/A	N/A	N/A	N/A	N/A	N/A	Post-treatment
C3	PTF6	F	20	2	11.6	88	2.3	N/A	1	17	99	1	37.3	109	127	0	3	Post-treatment	Citrullinemia	1	Dexamethasone, PO	2	0
C3	PTF6a			N/A	N/A	N/A	N/A	N/A	1	N/A	N/A	N/A	N/A	N/A	N/A	N/A	N/A	Post-treatment
C3	PTF7	F	14	1	4	48.1	42	0.1	0	15	100	0	36.1	111	79	0	2	Post-treatment	None	0			0
C3	PTF7a			6	4.7	51.5	41.1	N/A	N/A	16	100	0	36.3	118	94	0	2	Post-treatment
C3	PTF7b			14	N/A	N/A	N/A	N/A	N/A	15	100	0	36.3	112	77	0	2	Post-treatment
C3	PTM1	M	63	1	1.2	30	24	4.61	1	20	98	0	36.7	123	85	0	2	Pre-treatment	CLL	1	Methylprednisolone IV	40	0
C3	PTM1a			3	11.7	60	4	1.92	1	16	98	0	36.8	126	82	0	2	Post-treatment
C3	PTM1b			6	12.9	46	16	0.36	1	16	98	0	36.3	120	80	0	2	Post-treatment
C3	PTM1c			14	16.7	25	28	0.07	1	15	100	0	36.2	130	75	0	2	Post-treatment
C3	PTM2	M	79	2	N/A	N/A	N/A	N/A	1	24	95	1	36.3	123	93	0	7	Post-treatment	HTN	1	Dexamethasone, IV	16	0
C3	PTM2a			3	8.8	81.2	13.7	6.96	1	25	95	1	36	148	83	0	10	Post-treatment
C3	PTM2b			5	7.6	74.4	19.8	3.75	1	26	96	1	36.1	124	98	0	7	Post-treatment
C3	PTM2c			8	10.2	63	27.3	0.55	1	25	96	1	36.3	106	96	0	6	Post-treatment
C3	PTM3	M	70	2	4.5	N/A	N/A	N/A	1	26	100	1	36.3	104	55	1	9	Post-treatment	HTN, DM, IPF	1	Dexamethasone, IV	20	1
C3	PTM3a			5	7.9	87.3	7	2.37	1	22	96	1	36	96	63	1	10	Post-treatment
C3	PTM3b			7	9.6	90.7	5	4.79	1	22	98	1	36.2	122	43	1	9	Post-treatment
C3	PTM3c			9	10.3	87	5.8	5.57	1	25	89	1	36.4	102	69	1	12	Post-treatment
C3	PTM3d			12	12.1	82.8	7.9	4.06	1	28	100	1	36.4	114	58	1	10	Post-treatment
C3	PTM3e			23	13.1	N/A	N/A	N/A	1	22	92	1	36.7	111	73	1	11	Post-treatment
C3	PTM4	M	67	1	13.7	96.2	2.5	14.09	1	28	97	1	36.4	128	105	0	7	Pre-treatment	HTN, Dyslipidemia	1	Methylprednisolone IV	70	0
C3	PTM4a			3	13.8	92.2	4.6	5.01	1	24	98	1	36	122	103	0	7	Post-treatment
C3	PTM4b			7	6.8	77	13.5	0.6	1	24	91	1	36.2	141	93	0	10	Post-treatment
C3	PTM4c			11	7.7	76.1	15	1.17	N/A	24	96	0	36.3	112	142	0	4	Post-treatment
C3	PTM5	M	74	2	2.4	58	20	N/A	1	20	94	1	36.5	108	78	0	4	Post-treatment	None	1	Dexamethasone, PO	6	0
C3	PTM5a			4	N/A	N/A	N/A	N/A	1	23	93	1	36.4	127	70	0	8	Post-treatment
C3	PTM5b			8	27.1	66	9	3.67	1	23	84	1	36.8	112	88	0	9	Post-treatment
C3	PTM5c			12	24	78	3	0.73	1	20	96	1	36.2	105	77	0	3	Post-treatment
C3	PTM6	M	61	1	3.6	62.8	28.1	3.8	1	19	95	1	36.5	136	89	0	6	Pre-treatment	None	1	Methylprednisolone IV	35	0
HC	CF1	F	66
HC	CF2	F	63
HC	CF3	F	64
HC	CF4	F	67
HC	CF5	F	57
HC	CF6	F	56
HC	CF7	F	51
HC	CM1	M	67
HC	CM2	M	66
HC	CM3	M	60
HC	CM4	M	67
HC	CM5	M	57
HC, healthy control
