# Supplementary material for: Corticosteroids reduce pathologic interferon responses by downregulating STAT1 in patients with high-risk COVID-19
Source: Exp Mol Med. 2023 Mar 20;55(3):653–64. doi: 10.1038/s12276-023-00964-8 (PMC10026241; doi:10.1038/s12276-023-00964-8)
Supplement: Supplementary file 3 — Supplementary table 2 [file 12276_2023_964_MOESM3_ESM.xls]

## Sheet: Figure 1G
Subcluster	Number of cells	Frequency (%)
NK	33346	26.8203
CD8+ E/EM	28357	22.8077
CD4+ Naïve	21566	17.3456
CD4+ E/EM	20002	16.0877
CD8+ GZMK+	15288	12.2962
Treg	3445	2.77083
Mitotic	2327	1.87162

## Sheet: Figure 1F
Subcluster	Number of cells	Frequency (%)
Intermediate M	23560	40.6712
Classical M	21539	37.1824
Lnc M	5403	9.3271
Non-classical M	4679	8.07727
DC	2747	4.74209
